# Supplementary material for: Empanelment of the Population to the Primary Medical Care Institution of Sri Lanka: A Mixed-Methods Study on Outcomes and Challenges
Source: Healthcare (Basel). 2023 Feb 15;11(4):575. doi: 10.3390/healthcare11040575 (PMC9957292; doi:10.3390/healthcare11040575)
Supplement: Supplementary file 1 [file healthcare-11-00575-s001.zip]

Archive with 1 entries (1 files):
- healthcare-2201898-supplementary.pdf
